# Supplementary material for: Reconceptualizing Somatic Dysfunction in the Light of a Neuroaesthetic Enactive Paradigm
Source: Healthcare (Basel). 2023 Feb 7;11(4):479. doi: 10.3390/healthcare11040479 (PMC9957393; doi:10.3390/healthcare11040479)
Supplement: Supplementary file 1 [file healthcare-11-00479-s001.zip]

Archive with 1 entries (1 files):
- healthcare-2028202-Supplementary Materials.pdf
